# Supplementary material for: DNA hypomethylation mediates immune response in pan-cancer
Source: Epigenetics. 2023 Mar 22;18(1):2192894. doi: 10.1080/15592294.2023.2192894 (PMC10038033; doi:10.1080/15592294.2023.2192894)
Supplement: Supplemental Material [file KEPI_A_2192894_SM2967.zip › Supplementary files/Supplementary Table 1.xlsx]

## Sheet: Sheet1
Supplementary Table 1. The list of exhaustion-related genes.
Entrez ID	Gene Symbol	Entrez ID	Gene Symbol	Entrez ID	Gene Symbol	Entrez ID	Gene Symbol
9289	ADGRG1	100037417	DDTL	3123	HLA-DRB1	37	ACADVL
926	CD8B	6262	RYR2	9978	RBX1	55007	FAM118A
9218	VAPA	57157	PHTF2	3109	HLA-DMB	4718	NDUFC2
9324	HMGN3	3458	IFNG	5704	PSMC4	129804	FBLN7
1493	CTLA4	55660	PRPF40A	1509	CTSD	100526740	ATP5MF-PTCD1
11126	CD160	2787	GNG5	6185	RPN2	8733	GPAA1
3902	LAG3	4735	SEPTIN2	23062	GGA2	84817	TXNDC17
51744	CD244	9659	PDE4DIP	100506755	MIR497HG	51398	WDR83OS
151888	BTLA	3608	ILF2	55215	FANCI	8872	CDC123
29851	ICOS	81853	TMEM14B	109	ADCY3	7128	TNFAIP3
5133	PDCD1	2180	ACSL1	50515	CHST11	1120	CHKB
915	CD3D	10616	RBCK1	5393	EXOSC9	51510	CHMP5
916	CD3E	6672	SP100	100528022	BLOC1S1-RDH5	2193	FARSA
917	CD3G	836	CASP3	23384	SPECC1L	169200	TMEM64
84868	HAVCR2	9232	PTTG1	356	FASLG	80223	RAB11FIP1
920	CD4	10745	PHTF1	54625	PARP14	805	CALM2
925	CD8A	706	TSPO	10726	NUDC	665	BNIP3L
10225	CD96	1757	SARDH	11171	STRAP	3561	IL2RG
8320	EOMES	23585	TMEM50A	80727	TTYH3	3720	JARID2
201633	TIGIT	4502	MT2A	23231	SEL1L3	26037	SIPA1L1
9049	AIP	51203	NUSAP1	79073	TMEM109	6645	SNTB2
5965	RECQL	9910	RABGAP1L	84250	SLF1	10095	ARPC1B
10765	KDM5B	55423	SIRPG	54968	TMEM70	23603	CORO1C
11337	GABARAP	9497	SLC4A7	58472	SQOR	5993	RFX5
580	BARD1	1396	CRIP1	399687	MYO18A	7936	NELFE
5873	RAB27A	146712	B3GNTL1	7112	TMPO	57175	CORO1B
284618	RUSC1-AS1	3845	KRAS	2280	FKBP1A	56935	SMCO4
4709	NDUFB3	7187	TRAF3	6950	TCP1	5583	PRKCH
64968	MRPS6	10963	STIP1	10313	RTN3	55144	LRRC8D
10598	AHSA1	10540	DCTN2	2647	BLOC1S1	7293	TNFRSF4
840	CASP7	100506736	SLFN12L	533	ATP6V0B	9320	TRIP12
64083	GOLPH3	7884	SLBP	90459	ERI1	6595	SMARCA2
51382	ATP6V1D	3002	GZMB	2537	IFI6	285051	STPG4
3128	HLA-DRB6	9874	TLK1	22919	MAPRE1	154467	CCDC167
4033	LRMP	8728	ADAM19	59	ACTA2	1665	DHX15
4704	NDUFA9	9051	PSTPIP1	5695	PSMB7	8832	CD84
5686	PSMA5	1983	EIF5	23564	DDAH2	79415	CYBC1
5778	PTPN7	57835	SLC4A5	3516	RBPJ	100532731	COMMD3-BMI1
3113	HLA-DPA1	53944	CSNK1G1	55320	MIS18BP1	1514	CTSL
51631	LUC7L2	10376	TUBA1B	11316	COPE	84313	VPS25
54918	CMTM6	55252	ASXL2	10569	SLU7	7334	UBE2N
286827	TRIM59	57205	ATP10D	1603	DAD1	84969	TOX2
440278	CATSPER2P1	4681	NBL1	51593	SRRT	2060	EPS15
2773	GNAI3	10589	DRAP1	54997	TESC	51150	SDF4
90268	OTULIN	51065	RPS27L	10459	MAD2L2	5707	PSMD1
142	PARP1	2314	FLII	509	ATP5F1C	65072	CFLAR-AS1
92906	HNRNPLL	7421	VDR	10911	UTS2	7297	TYK2
84636	GPR174	5536	PPP5C	79856	SNX22	11214	AKAP13
7298	TYMS	7905	REEP5	5515	PPP2CA	1211	CLTA
439	GET3	989	SEPTIN7	9377	COX5A	6890	TAP1
103910	MYL12B	7295	TXN	5606	MAP2K3	51264	MRPL27
92558	BICDL1	80301	PLEKHO2	53405	CLIC5	8192	CLPP
3118	HLA-DQA2	5300	PIN1	10263	CDK2AP2	27044	SND1
11073	TOPBP1	835	CASP2	10213	PSMD14	63892	THADA
51100	SH3GLB1	29015	SLC43A3	81631	MAP1LC3B	23507	LRRC8B
415116	PIM3	8784	TNFRSF18	9126	SMC3	50615	IL21R
9619	ABCG1	1435	CSF1	123	PLIN2	6184	RPN1
972	CD74	25874	MPC2	1063	CENPF	3184	HNRNPD
11001	SLC27A2	80219	COQ10B	10421	CD2BP2	1499	CTNNB1
2530	FUT8	255231	MCOLN2	541471	MIR4435-2HG	23479	ISCU
9588	PRDX6	171423	PDIA3P1	7453	WARS1	100996928	FMC1-LUC7L2
3315	HSPB1	54951	COMMD8	905	CCNT2	2769	GNA15
7979	SEM1	27350	APOBEC3C	51056	LAP3	152137	CCDC50
8638	OASL	8672	EIF4G3	10797	MTHFD2	3281	HSBP1
5786	PTPRA	26270	FBXO6	292	SLC25A5	5719	PSMD13
5528	PPP2R5D	84632	AFAP1L2	2130	EWSR1	5209	PFKFB3
5250	SLC25A3	10051	SMC4	3821	KLRC1	3628	INPP1
6737	TRIM21	3418	IDH2	25897	RNF19A	7264	TSTA3
1130	LYST	55072	RNF31	2650	GCNT1	4968	OGG1
203068	TUBB	644150	WIPF3	9454	HOMER3	84292	WDR83
51371	POMP	57862	ZNF410	4678	NASP	9806	SPOCK2
10694	CCT8	6520	SLC3A2	79158	GNPTAB	406	ARNTL
6533	SLC6A6	55176	SEC61A2	10561	IFI44	6747	SSR3
2115	ETV1	10538	BATF	163486	DENND1B	54939	COMMD4
11335	CBX3	11127	KIF3A	474338	SUMO1P3	4094	MAF
51009	DERL2	9760	TOX	81611	ANP32E	5223	PGAM1
56942	CMC2	54106	TLR9	4670	HNRNPM	8030	CCDC6
10010	TANK	51094	ADIPOR1	9022	CLIC3	1390	CREM
22827	PUF60	10563	CXCL13	54539	NDUFB11	79932	KIAA0319L
644	BLVRA	5698	PSMB9	3665	IRF7	9343	EFTUD2
55122	AKIRIN2	1508	CTSB	10964	IFI44L	4929	NR4A2
55824	PAG1	4134	MAP4	606724	LOC606724	65094	JMJD4
51703	ACSL5	2597	GAPDH	5880	RAC2	399	RHOH
23204	ARL6IP1	7273	TTN	81	ACTN4	25861	WHRN
10663	CXCR6	81876	RAB1B	3823	KLRC3	8302	KLRC4
928	CD9	5538	PPT1	51429	SNX9	2625	GATA3
23412	COMMD3	55012	PPP2R3C	101409257	EZR-AS1	27115	PDE7B
483	ATP1B3	55233	MOB1A	79095	C9orf16	8027	STAM
11145	PLAAT3	4068	SH2D1A	22930	RAB3GAP1	64231	MS4A6A
699	BUB1	6760	SS18	506	ATP5F1B	100506190	LINC00963
23102	TBC1D2B	7319	UBE2A	54842	MFSD6	847	CAT
23013	SPEN	27246	RNF115	401505	TOMM5	830	CAPZA2
3925	STMN1	2635	GBP3	5777	PTPN6	9784	SNX17
160365	CLECL1	684	BST2	939	CD27	10982	MAPRE2
81671	VMP1	11184	MAP4K1	4728	NDUFS8	54434	SSH1
9611	NCOR1	27240	SIT1	9047	SH2D2A	5740	PTGIS
55973	BCAP29	10206	TRIM13	2023	ENO1	4345	CD200
2149	F2R	27333	GOLIM4	51637	RTRAF	29988	SLC2A8
1164	CKS2	387	RHOA	924	CD7	10791	VAMP5
23741	EID1	5928	RBBP4	4170	MCL1	26031	OSBPL3
4599	MX1	3117	HLA-DQA1	26191	PTPN22	3385	ICAM3
406947	MIR155	9144	SYNGR2	3939	LDHA	3805	KIR2DL4
11243	PMF1	7188	TRAF5	7918	GPANK1	2731	GLDC
165186	TOGARAM2	5683	PSMA2	100287722	AP4B1-AS1	5251	PHEX
56910	STARD7	10241	CALCOCO2	100527943	TGIF2-RAB5IF	3984	LIMK1
114614	MIR155HG	7227	TRPS1	5605	MAP2K2	10956	OS9
22876	INPP5F	26001	RNF167	5997	RGS2	3162	HMOX1
8896	BUD31	113402	SFT2D1	50619	DEF6	5900	RALGDS
3127	HLA-DRB5	5690	PSMB2	57231	SNX14	84159	ARID5B
112597	CYTOR	9939	RBM8A	55573	CDV3	3399	ID3
6744	ITPRID2	10776	ARPP19	4739	NEDD9	54438	GFOD1
100132891	MSC-AS1	100528031	FKBP1A-SDCBP2	6119	RPA3	27334	P2RY10
3119	HLA-DQB1	6647	SOD1	9398	CD101	2820	GPD2
10096	ACTR3	204	AK2	967	CD63	6709	SPTAN1
6637	SNRPG	6713	SQLE	84174	SLA2	9495	AKAP5
10914	PAPOLA	58496	LY6G5B	9948	WDR1	80344	DCAF11
2926	GRSF1	81030	ZBP1	81502	HM13	64759	TNS3
1978	EIF4EBP1	11345	GABARAPL2	10312	TCIRG1	677	ZFP36L1
2923	PDIA3	5052	PRDX1	25824	PRDX5	7462	LAT2
5691	PSMB3	5702	PSMC3	79890	RIN3	51676	ASB2
3892	KRT86	8565	YARS1	7322	UBE2D2	9260	PDLIM7
4940	OAS3	5476	CTSA	55969	RAB5IF	7633	ZNF79
94240	EPSTI1	2224	FDPS	23517	MTREX	10447	FAM3C
7444	VRK2	4647	MYO7A	339789	LINC00299	134429	STARD4
231	AKR1B1	8763	CD164	4171	MCM2	23670	CEMIP2
5721	PSME2	3120	HLA-DQB2	8611	PLPP1	23137	SMC5
5902	RANBP1	282991	BLOC1S2	129607	CMPK2	59067	IL21
6388	SDF2	54809	SAMD9	4643	MYO1E	6489	ST8SIA1
5694	PSMB6	10236	HNRNPR	5883	RAD9A	55884	WSB2
22818	COPZ1	4061	LY6E	26267	FBXO10	2935	GSPT1
9746	CLSTN3	4637	MYL6	860	RUNX2	196383	RILPL2
403	ARL3	3887	KRT81	5499	PPP1CA	523	ATP6V1A
23047	PDS5B	355	FAS	5575	PRKAR1B	84557	MAP1LC3A
1495	CTNNA1	3682	ITGAE	54407	SLC38A2	1213	CLTC
27131	SNX5	81542	TMX1	283459	GATC	9111	NMI
9636	ISG15	5066	PAM	51225	ABI3	944	TNFSF8
23208	SYT11	8520	HAT1	5428	POLG	2786	GNG4
965	CD58	4175	MCM6	5996	RGS1	3190	HNRNPK
55790	CSGALNACT1	2833	CXCR3	1267	CNP	6916	TBXAS1
2771	GNAI2	5795	PTPRJ	7171	TPM4	79828	METTL8
6310	ATXN1	6659	SOX4	389	RHOC	100129066	UNQ6494
6613	SUMO2	388372	CCL4L1	100505681	NAPA-AS1	8645	KCNK5
100507582	BHLHE40-AS1	9969	MED13	6836	SURF4	1029	CDKN2A
837	CASP4	11274	USP18	10093	ARPC4	8867	SYNJ1
8243	SMC1A	6605	SMARCE1	241	ALOX5AP	10327	AKR1A1
5211	PFKL	10591	DNPH1	3695	ITGB7	51513	ETV7
6348	CCL3	10133	OPTN	4735	SEPTIN2	5571	PRKAG1
1192	CLIC1	3015	H2AZ1	868	CBLB	51474	LIMA1
64098	PARVG	4489	MT1A	1315	COPB1	55728	N4BP2
39	ACAT2	894	CCND2	23589	CARHSP1	285195	SLC9A9
7415	VCP	5688	PSMA7	1351	COX8A	28988	DBNL
57493	HEG1	5885	RAD21	728558	ENTPD1-AS1	383	ARG1
3001	GZMA	3949	LDLR	3398	ID2	959	CD40LG
57819	LSM2	171586	ABHD3	58527	ABRACL	1910	EDNRB
51155	JPT1	54790	TET2	3185	HNRNPF	3383	ICAM1
55605	KIF21A	405	ARNT	9766	SUSD6	4261	CIITA
135	ADORA2A	5687	PSMA6	79156	PLEKHF1	5728	PTEN
65125	WNK1	9709	HERPUD1	5144	PDE4D	3559	IL2RA
10346	TRIM22	7335	UBE2V1	55505	NOP10	6927	HNF1A
382	ARF6	9679	FAM53B	2109	ETFB	3586	IL10
348235	SKA2	54	ACP5	85379	KIAA1671	3552	IL1A
9114	ATP6V0D1	79171	RBM42	10657	KHDRBS1	3553	IL1B
27161	AGO2	51300	TIMMDC1	91543	RSAD2	3600	IL15
3840	KPNA4	7074	TIAM1	3560	IL2RB	3558	IL2
64926	RASAL3	6510	SLC1A5	3566	IL4R	3565	IL4
1123	CHN1	8464	SUPT3H	7913	DEK	7124	TNF
808	CALM3	1889	ECE1	64333	ARHGAP9	3569	IL6
50852	TRAT1	3638	INSIG1	5725	PTBP1	960	CD44
11164	NUDT5	9585	KIF20B	6772	STAT1	729230	CCR2
9246	UBE2L6	2146	EZH2	678655	CD27-AS1	6402	SELL
5496	PPM1G	6904	TBCD	7094	TLN1	7040	TGFB1
348262	MCRIP1	11262	SP140	5685	PSMA4	3384	ICAM2
5763	PTMS	6351	CCL4	84875	PARP10	3567	IL5
2762	GMDS	9383	TSIX	3304	HSPA1B	3574	IL7
308	ANXA5	3336	HSPE1	4676	NAP1L4	5732	PTGER2
57162	PELI1	164668	APOBEC3H	29999	FSCN3	943	TNFRSF8
51726	DNAJB11	7341	SUMO1	55601	DDX60	3587	IL10RA
20	ABCA2	51582	AZIN1	197407	ZNF48	3627	CXCL10
829	CAPZA1	1234	CCR5	3434	IFIT1	643	CXCR5
2669	GEM	81619	TSPAN14	51529	ANAPC11	947	CD34
84923	FAM104A	9528	TMEM59	811	CALR	961	CD47
81493	SYNC	10098	TSPAN5	914	CD2	1236	CCR7
200316	APOBEC3F	518	ATP5MC3	196	AHR	2308	FOXO1
1652	DDT	27132	CPNE7	1731	SEPTIN1	2896	GRN
116841	SNAP47	8766	RAB11A	8775	NAPA	3164	NR4A1
3958	LGALS3	4939	OAS2	3115	HLA-DPB1	3575	IL7R
9616	RNF7	151636	DTX3L	953	ENTPD1	3659	IRF1
4046	LSP1	3732	CD82	5552	SRGN	3683	ITGAL
7531	YWHAE	2171	FABP5	100616438	MIR4632	3725	JUN
83982	IFI27L2	10724	OGA	5501	PPP1CC	4907	NT5E
3936	LCP1	11014	KDELR2	133874	C5orf58	5027	P2RX7
23450	SF3B3	7133	TNFRSF1B	2821	GPI	5105	PCK1
57414	RHBDD2	115362	GBP5	3822	KLRC2	5966	REL
26973	CHORDC1	4938	OAS1	79895	ATP8B4	6098	ROS1
84188	FAR1	79002	TRIR	7167	TPI1	6352	CCL5
7503	XIST	3673	ITGA2	84959	UBASH3B	6375	XCL1
8869	ST3GAL5	3150	HMGN1	3151	HMGN2	6850	SYK
976	ADGRE5	3660	IRF2	832	CAPZB	7042	TGFB2
5214	PFKP	55831	EMC3	1173	AP2M1	7422	VEGFA
1595	CYP51A1	5696	PSMB8	8683	SRSF9	8600	TNFSF11
100533179	UBE2F-SCLY	1622	DBI	100533955	SENP3-EIF4A1	8764	TNFRSF14
23478	SEC11A	11051	NUDT21	11151	CORO1A	567	B2M
8743	TNFSF10	4288	MKI67	4245	MGAT1	1027	CDKN1B
55784	MCTP2	6774	STAT3	2969	GTF2I	9314	KLF4
1075	CTSC	10923	SUB1	83658	DYNLRB1	673	BRAF
9158	FIBP	51265	CDKL3	6628	SNRPB	1844	DUSP2
10746	MAP3K2	80824	DUSP16	10109	ARPC2	114548	NLRP3
55858	TMEM165	80895	ILKAP	23190	UBXN4	5551	PRF1
1230	CCR1	2633	GBP1	7430	EZR	7494	XBP1
26586	CKAP2	56947	MFF	51258	MRPL51	1436	CSF1R
25793	FBXO7	4664	NAB1	143903	LAYN	2353	FOS
8140	SLC7A5	3920	LAMP2	55845	BRK1	2355	FOSL2
51097	SCCPDH	7533	YWHAH	9997	SCO2	3932	LCK
10055	SAE1	100303728	SLC25A5-AS1	3192	HNRNPU	3594	IL12RB1
3609	ILF3	6888	TALDO1	81552	VOPP1	3635	INPP5D
25839	COG4	2222	FDFT1	5447	POR	3702	ITK
6446	SGK1	3930	LBR	1982	EIF4G2	6999	TDO2
55501	CHST12	8125	ANP32A	3987	LIMS1	7185	TRAF1
4645	MYO5B	130589	GALM	100134713	NDUFB2-AS1	10219	KLRG1
10018	BCL2L11	65056	GPBP1	100532726	NDUFC2-KCTD14	747	DAGLA
54499	TMCO1	54602	NDFIP2	9645	MICAL2	10800	CYSLTR1
26262	TSPAN17	79020	C7orf25	2289	FKBP5	8013	NR4A3
5714	PSMD8	10725	NFAT5	10227	MFSD10	60468	BACH2
100750247	HIF1A-AS2	5861	RAB1A	10666	CD226	598	BCL2L1
81618	ITM2C	5610	EIF2AK2	7351	UCP2	9821	RB1CC1
23071	ERP44	9555	MACROH2A1	94241	TP53INP1	51176	LEF1
9768	PCLAF	5230	PGK1	9792	SERTAD2	30009	TBX21
3122	HLA-DRA	64092	SAMSN1	94081	SFXN1	50943	FOXP3
152789	JAKMIP1	9976	CLEC2B	386593	CHKB-CPT1B	29126	CD274
26118	WSB1	4174	MCM5	23332	CLASP1	9839	ZEB2
83442	SH3BGRL3	57465	TBC1D24	604	BCL6	23643	LY96
497661	C18orf32	221711	SYCP2L	9551	ATP5MF	942	CD86
3074	HEXB	115361	GBP4	51507	RTF2	57105	CYSLTR2
10130	PDIA6	56255	TMX4	60672	MIIP	80380	PDCD1LG2
5315	PKM	970	CD70	80209	PROSER1	919	CD247
8676	STX11	8726	EED	57606	SLAIN2	152831	KLB
6472	SHMT2	100529209	RNASEK-C17orf49	51647	CIAO2B	3603	IL16
30815	ST6GALNAC6	3799	KIF5B	64769	MEAF6	23135	KDM6B
2848	GPR25	8826	IQGAP1	3267	AGFG1	1959	EGR2
5436	POLR2G	55193	PBRM1	3191	HNRNPL	1524	CX3CR1
11344	TWF2	3098	HK1	1175	AP2S1	3003	GZMK
3482	IGF2R	5710	PSMD4	1981	EIF4G1	6566	SLC16A1
152007	GLIPR2	4522	MTHFD1	9595	CYTIP	6776	STAT5A
22822	PHLDA1	83666	PARP9	5781	PTPN11	7096	TLR1
4297	KMT2A	84993	UBL7	753	LDLRAD4	7100	TLR5
79931	TNIP3	6717	SRI	9604	RNF14	3004	GZMM
5768	QSOX1	7307	U2AF1	6195	RPS6KA1	1233	CCR4
2672	GFI1	51522	TMEM14C	23244	PDS5A	5090	PBX3
952	CD38	30011	SH3KBP1	1810	DR1	22807	IKZF2
79713	IGFLR1	56253	CRTAM	27430	MAT2B	3948	LDHC
23753	SDF2L1	54148	MRPL39	11057	ABHD2	4609	MYC
5359	PLSCR1	51497	NELFCD	7867	MAPKAPK3	7015	TERT
7107	GPR137B	4357	MPST	128178	EDARADD	4602	MYB
140739	UBE2F	5682	PSMA1	56654	NPDC1	2354	FOSB
2124	EVI2B	4191	MDH2	6611	SMS	4772	NFATC1
3927	LASP1	219285	SAMD9L	4683	NBN	6693	SPN
56916	SMARCAD1	29959	NRBP1	8079	MLF2	55646	LYAR
10625	IVNS1ABP	245973	ATP6V1C2	10989	IMMT	7099	TLR4
51232	CRIM1	3308	HSPA4	11333	PDAP1	3620	IDO1
10567	RABAC1	3430	IFI35	1362	CPD	169355	IDO2
51142	CHCHD2	1716	DGUOK	1349	COX7B	64581	CLEC7A
2182	ACSL4	3428	IFI16	5977	DPF2	114836	SLAMF6
6935	ZEB1	11315	PARK7	5518	PPP2R1A	4843	NOS2
11332	ACOT7	643246	MAP1LC3B2	2185	PTK2B	3945	LDHB
23049	SMG1	8847	DLEU2	27243	CHMP2A	6777	STAT5B
3148	HMGB2	164118	TTC24	4190	MDH1	4088	SMAD3
9882	TBC1D4	259230	SGMS1	7170	TPM3	10320	IKZF1
5901	RAN	10935	PRDX3	310	ANXA7	1958	EGR1
51104	ABHD17B	3604	TNFRSF9	57535	KIAA1324	1536	CYBB
3108	HLA-DMA	10204	NUTF2	9844	ELMO1	6513	SLC2A1
100527963	PMF1-BGLAP	10866	HCP5	2534	FYN	197021	LCTL
334	APLP2	5573	PRKAR1A	4792	NFKBIA	6515	SLC2A3
602	BCL3	9901	SRGAP3	5715	PSMD9	969	CD69
1465	CSRP1	10575	CCT4	10197	PSME3	6387	CXCL12
8655	DYNLL1	6526	SLC5A3	51714	SELENOT	6846	XCL2
93663	ARHGAP18	84937	ZNRF1	93974	ATP5IF1	10578	GNLY
10379	IRF9	1729	DIAPH1	10573	MRPL28	4283	CXCL9
64766	S100PBP	10308	ZNF267	132160	PPM1M	27086	FOXP1
10542	LAMTOR5	10066	SCAMP2	113263	GLCCI1	11006	LILRB4
2527	FUT5	64218	SEMA4A	7388	UQCRH	3303	HSPA1A
639	PRDM1	23518	R3HDM1	1785	DNM2	2999	GZMH
23710	GABARAPL1	6004	RGS16	2889	RAPGEF1	6932	TCF7
149951	COMMD7	22913	RALY	5770	PTPN1	5817	PVR
3069	HDLBP	2634	GBP2	286442	LINC01281	22914	KLRK1
285513	GPRIN3	203522	INTS6L	26051	PPP1R16B	3439	IFNA1
60489	APOBEC3G	9972	NUP153	6775	STAT4	3107	HLA-C
54806	AHI1	387522	TMEM189-UBE2V1	3588	IL10RB	64115	VSIR
1891	ECH1	9410	SNRNP40	3663	IRF5	6355	CCL8
79413	ZBED2	55839	CENPN	3382	ICA1	3133	HLA-E
3708	ITPR1	5111	PCNA	8289	ARID1A	3440	IFNA2
10950	BTG3	151903	CCDC12	83707	TRPT1	5788	PTPRC
7597	ZBTB25	7384	UQCRC1	2908	NR3C1	3716	JAK1
55832	CAND1	5445	PON2	522	ATP5PF	1869	E2F1
7903	ST8SIA4	4172	MCM3	1176	AP3S1	1870	E2F2
647087	STMP1	7037	TFRC	283888	IL21R-AS1	26762	HAVCR1
5898	RALA	51021	MRPS16	25994	HIGD1A
116984	ARAP2	140564	APOBEC3D	7314	UBB
9452	ITM2A	55500	ETNK1	3071	NCKAP1L
131450	CD200R1	3028	HSD17B10	10952	SEC61B
114769	CARD16	6093	ROCK1	966	CD59
221188	ADGRG5	5531	PPP4C	3268	AGFG2
23234	DNAJC9	23406	COTL1	8609	KLF7
1846	DUSP4	151188	ARL6IP6	10672	GNA13
65117	RSRC2	7412	VCAM1	8837	CFLAR
5110	PCMT1	375449	MAST4	23770	FKBP8
285025	CCDC141	7416	VDAC1	80003	PCNX2
1021	CDK6	10198	MPHOSPH9	79161	TMEM243
3091	HIF1A	8553	BHLHE40	4790	NFKB1
2590	GALNT2	10906	TRAFD1	5771	PTPN2
401124	DTHD1	2992	GYG1	8634	RTCA
54739	XAF1	5294	PIK3CG	4773	NFATC2
29110	TBK1	6503	SLA	6397	SEC14L1
11221	DUSP10	4173	MCM4	987	LRBA
988	CDC5L	1460	CSNK2B	3820	KLRB1
26024	PTCD1	10678	B3GNT2	51101	ZC2HC1A
3937	LCP2	221178	SPATA13	160851	DGKH
116449	CLNK	257101	ZNF683	8536	CAMK1
56851	EMC7	3030	HADHA	4729	NDUFV2
2589	GALNT1	682	BSG	4700	NDUFA6
22826	DNAJC8	84888	SPPL2A	10474	TADA3
55148	UBR7	29085	PHPT1	91012	CERS5
4176	MCM7	29969	MDFIC	153339	TMEM167A
7184	HSP90B1	100533970	P2RX5-TAX1BP3	4689	NCF4
79718	TBL1XR1	64105	CENPK	5783	PTPN13
55608	ANKRD10	55120	FANCL	5440	POLR2K
10135	NAMPT	9559	VPS26A	3965	LGALS9
9446	GSTO1	578	BAK1	3181	HNRNPA2B1
22806	IKZF3	7292	TNFSF4	4726	NDUFS6
79650	USB1	375	ARF1	10162	LPCAT3
1890	TYMP	9205	ZMYM5	10971	YWHAQ
